# Supplementary material for: Levels of Arachidonic Acid–Derived Oxylipins and Anandamide Are Elevated Among Military APOE ɛ4 Carriers With a History of Mild Traumatic Brain Injury and Post-Traumatic Stress Disorder Symptoms
Source: Neurotrauma Rep. 2023 Sep 25;4(1):643–54. doi: 10.1089/neur.2023.0045 (PMC10541938; doi:10.1089/neur.2023.0045)
Supplement: Supplemental data [file Supp_DataMethods.odt]

Supplementary Table S1. Ethanolamide assay inclusion list. Abbreviation; IS: internal standard, (N)CE: (normalized) collision energy.
Compound
Abbreviation
Formula
Compound type
Precursor (m/z)
(N)CE
Product (m/z)
IS used for quantitation
Palmitoyl ethanolamide-d4
16:0 EA-d4
C18H33 D4NO2
IS
304.315

28
62.061

N/A
Stearoyl ethanolamide-d3
18:0 EA-d3
C20H38 D3NO2
IS
331.340

28
62.061

N/A
Oleyl ethanolamide-d2
18:1 EA-d2
C20H37D2NO2
IS
328.318

28
62.061

N/A
α-linolenoyl ethanolamide-d4
18:3 EA-d4
C20H31 D4NO2
IS
326.299
28
66.09
N/A
Arachidonoyl ethanolamide-d8
20:4 EA-d8
C22H29 D8NO2
IS
356.340
28
62.061
N/A
Docosahexaenoyl ethanolamide-d4
22:6 EA-d4
C24H33 D4NO2
IS
376.315
28
66.09
N/A
2-Arachidonoylglycerol-d5
2-AG-d5
C23H33 D5O4
IS
384.216
25
287.24
N/A
Palmitoyl ethanolamide
16:0 EA
C18H37NO2
Target
300.290
28
62.061
16:0 EA-d4
Palmitoleoyl ethanolamide
16:1 EA
C18H35NO2
Target
298.274
28
62.061
18:3 EA-d4
Stearoyl ethanolamide
18:0 EA
C20H41NO2
Target
328.321
28
62.061
18:0 EA-d3
Oleoyl ethanolamide
18:1 EA
C20H39NO2
Target
326.305
28
62.061
18:1 EA-d2
Linoleoyl ethanolamide
18:2 EA
C20H37NO2
Target
324.290
28
62.061
18:3 EA-d4
Arachidonoyl ethanolamide
20:4 EA
C22H37NO2
Target
348.290
28
62.061
20:4 EA-d8
Docosatetraenoyl ethanolamide
22:4 EA
C24H41NO2
Target
376.321
28
62.061
18:1 EA-d2
Docosahexaenoyl ethanolamide
22:6 EA
C24H37NO2
Target
372.290
28
62.061
22:6 EA-d4
2-Arachidonoylglycerol
2-AG
C23H38O4
Target
379.284
25
287.24
2-AG-d5

Supplementary Table S2. Oxylipin assay inclusion list. Abbreviation; IS: internal standard, (N)CE: (normalized) collision energy.
Compound
Abbreviation
Formula
Compound type
Precursor (m/z)
(N)CE
Products (m/z)
IS used for quantitation
(±)8,9-epoxy-5Z,11Z,14Z-eicosatrienoic acid
8(9)EET
C20H32O3
Target
319.227
16
123.08, 127.075, 155.07, 167.07, 257.227
11(12)EET-d11
(±)11,(12)-epoxy-5Z,8Z,14Z-eicosatrienoic acid-d11
11(12)EET-d11
C20H21D11O3
IS
330.297
16
167.107, 179.107, 268.297, 312.286, 330.297
N/A
12,13-dihydroxy-9Z-octadecenoic acid
12(13)-DiHOME
C18H34O4
Target
313.238
36
129.091, 183.138, 295.228
12(13)DiHOME-d4
12,13-dihydroxy-9Z-octadecenoic acid-d4
12(13)DiHOME-d4
C18H30D4O4
IS
317.263
36
100.086, 131.103, 185.15, 299.252
N/A
19S-hydroxy-5Z,8Z,11Z,14Z-eicosatetraenoic acid
19(S)-HETE
C20H32O3
Target
319.227
24
245.227, 289.217
13-HODE-d4
(±)-13-hydroxy-9Z,11E-octadecadienoic acid
13-HODE
C18H32O3
Target
295.227
30
195.138
13-HODE-d4
(±)-9-hydroxy-10E,12Z-octadecadienoic acid
9-HODE
C18H32O3
Target
295.227
30
171.101
13-HODE-d4
(±)-13-hydroxy-9Z,11E-octadecadienoic acid-d4
13-HODE-d4
C18H28D4O3
IS
299.253
30
198.157, 281.242, 299.253
N/A
(±)15-hydroxy-5Z,8Z,11Z,13E-eicosatetraenoic acid
15-HETE
C20H32O3
Target
319.227
20
113.096, 175.148, 219.138, 257.227, 301.217
15-HETE-d8
(±)11-hydroxy-5Z,8Z,12E,14Z-eicosatetraenoic acid
11-HETE
C20H32O3
Target
319.227
24
149.096, 167.107
15-HETE-d8
(±)15-hydroxy-5Z,8Z,11Z,13E-eicosatetraenoic acid-d8
15-HETE-d8
C20H24D8O3
IS
327.277
20
182.192, 226.182, 265.277, 309.267, 327.278
N/A
(±)5-hydroxy-6E,8Z,11Z,14Z-eicosatetraenoic acid
5-HETE
C20H32O3
Target
319.227
18
115.039, 203.18, 257.227, 301.217
5-HETE-d8
(±)8-hydroxy-5Z,9E,11Z,14Z-eicosatetraenoic acid
8-HETE
C20H32O3
Target
319.227
18
155.07, 163.07, 257.227, 301.217
5-HETE-d8
(±)5-hydroxy-6E,8Z,11Z,14Z-eicosatetraenoic acid-d8
5-HETE-d8
C20H24D8O3
IS
327.277
18
116.045, 210.224, 265.277, 309.267, 327.278
N/A
(±)9,10-dihydroxy-12Z-octadecenoic acid
9(10)-DiHOME
C18H34O4
Target
313.238
36
171.101, 201.112, 277.217
9(10)DiHOME-d4
(±)14,15-dihydroxy-5Z,8Z,11Z-eicosatrienoic acid
14(15)-DiHET
C20H34O4
Target
337.238
26
129.091, 207.138, 319.228
9(10)DiHOME-d4
(±)11,12-dihydroxy-5Z,8Z,14Z-eicosatrienoic acid
11(12)-DiHET
C20H34O4
Target
337.238
26
167.107, 197.117, 319.228
9(10)DiHOME-d4
(±)8,9-dihydroxy-5Z,11Z,14Z-eicosatrienoic acid
8(9)-DiHET
C20H34O4
Target
337.238
26
127.075, 141.091, 185.081, 319.228
9(10)DiHOME-d4
(±)9,10-dihydroxy-12Z-octadecenoic acid-d4
9(10)DiHOME-d4
C18H30D4O4
IS
317.263
36
172.108, 203.125, 281.242, 299.252
N/A
(±)12(13)epoxy-9Z-octadecenoic acid
12(13)EpOME
C18H32O3
Target
295.227
26
195.138
9(10)EpOME-d4
(±)9,10-epoxy-12Z-octadecenoic acid
9(10)EpOME
C18H32O3
Target
295.227
26
171.102
9(10)EpOME-d4
(±)9,10-epoxy-12Z-octadecenoic acid-d4
9(10)EpOME-d4
C18H28D4O3
IS
299.252
26
172.108, 281.242, 299.252
N/A

Supplementary Table S3. Table showing analyte concentrations (ng/mL) in diagnostic groups stratified by APOE ε4 carrier status.

E4-Control
E4+Control
E4-mTBI
E4+mTBI
E4-PTSD
E4+PTSD
E4-mTBI+PTSD
E4+mTBI+PTSD

Mean
SD
Mean
SD
Mean
SD
Mean
SD
Mean
SD
Mean
SD
Mean
SD
Mean
SD
2-AG
11.653
48.344
32.986
82.921
13.172
51.329
0.265
0.174
5.3068
24.024
0.2098
0.115
0.3095
0.1454
0.4201
0.2062
16:0 EA
1.1466
0.4038
1.1957
0.4835
1.2271
0.2884
0.9822
0.2201
1.3767
0.4093
1.0514
0.222
1.0281
0.3467
1.1675
0.4209
16:1 EA
1.3298
5.3457
2.5645
6.3773
1.2464
4.5252
0.0673
0.0322
0.6088
2.3604
0.087
0.0564
0.0846
0.0242
0.1582
0.0873
18:0 EA
1.066
0.9829
0.9068
0.2881
0.8894
0.2532
0.9295
0.3696
1.3446
1.4468
0.8495
0.2788
0.9099
0.5476
0.9231
0.5141
18:1 EA
5.237
3.1065
4.8108
1.5104
6.8034
4.5023
7.7144
7.5494
9.2418
16.783
5.4398
3.2514
12.956
23.752
5.9853
1.7053
18:2 EA
5.6785
23.167
11.408
28.118
6.7121
22.77
0.4444
0.1881
2.4096
9.1105
0.4266
0.1936
0.4828
0.32
0.527
0.2325
20:4 EA
0.2525
0.1004
0.1919
0.0816
0.2721
0.1184
0.241
0.0782
0.258
0.0908
0.249
0.1539
0.2056
0.0525
0.3396
0.1409
22:4 EA
0.0757
0.0335
0.0699
0.0224
0.0957
0.0371
0.0744
0.0258
0.0857
0.0401
0.0768
0.0419
0.0615
0.0247
0.0856
0.0489
22:6 EA
0.4006
1.876
0.0792
0.0373
0.1055
0.0458
0.0879
0.04
0.1144
0.0615
0.0868
0.0521
0.0952
0.0409
0.112
0.06
9(10)-DiHOME
8.2345
4.2962
9.1378
6.6569
9.4541
4.8899
8.9933
5.9544
9.0432
3.7541
8.2763
3.3901
8.798
5.2444
5.8572
3.0052
9(10)EpOME
0.8748
0.6579
0.8886
0.8315
0.9887
0.7697
0.9449
0.3638
1.1021
0.6098
0.7154
0.3828
1.105
0.7013
0.8433
0.4456
12(13)-DiHOME
12.518
7.7186
13.977
10.242
13.814
6.1218
16.44
9.2137
13.415
7.8887
13.423
5.046
16.004
7.2252
11.731
5.5954
12(13)EpOME
1.7888
1.241
2.168
1.4976
2.2272
1.3837
2.422
0.9829
2.4649
2.2603
2.3371
1.4733
3.1999
1.6546
1.3735
0.3282
9-HODE
3.3875
1.1484
3.0248
1.0951
3.3109
1.4197
3.7427
0.6024
3.7739
1.6717
3.2935
1.2274
3.852
1.4467
2.4031
0.8654
13-HODE
2.5367
0.9309
2.4323
0.9851
2.7252
1.3301
2.9222
0.545
3.0033
1.592
2.405
0.744
2.682
0.8945
1.7754
0.584
5-HETE
0.4729
0.3375
0.2844
0.2186
0.5504
0.5235
0.4695
0.3022
0.5247
0.3401
0.5614
0.6247
0.5846
0.4012
0.7274
0.4011
8-HETE
0.3691
0.2854
0.2335
0.1617
0.2729
0.191
0.3277
0.2388
0.4597
0.5859
0.2711
0.2503
0.3129
0.1983
0.4685
0.1509
11-HETE
0.305
0.5076
0.114
0.0721
0.1146
0.0819
0.132
0.0965
0.1523
0.0743
0.1178
0.1027
0.1233
0.076
0.2349
0.0667
15-HETE
0.2225
0.1472
0.1666
0.1299
0.205
0.1842
0.2351
0.1502
0.2744
0.1531
0.2075
0.1831
0.249
0.1818
0.2926
0.1211
19(S)-HETE
0.0343
0.0238
0.0267
0.0199
0.0328
0.0359
0.0387
0.0188
0.0437
0.0293
0.0269
0.021
0.0418
0.0442
0.075
0.0504
8(9)-DiHET
0.0279
0.0233
0.0242
0.0181
0.0399
0.0625
0.0356
0.0202
0.0495
0.05
0.0267
0.0255
0.089
0.0941
0.0855
0.0678
11(12)-DiHET
0.2202
0.0765
0.1858
0.06
0.228
0.152
0.2178
0.0544
0.3172
0.1354
0.2053
0.0932
0.2911
0.2263
0.4743
0.3153
14(15)-DiHET
0.3544
0.1265
0.3226
0.0861
0.3809
0.2433
0.3642
0.0661
0.4847
0.1854
0.3375
0.1198
0.45
0.3371
0.652
0.3875
8(9)EET
0.0145
0.0138
0.0091
0.0122
0.0203
0.0275
0.0171
0.0148
0.0275
0.0237
0.0116
0.0141
0.0205
0.0318
0.0348
0.0309
